# Supplementary material for: Feeding and Nutritional Key Features of Crisponi/Cold-Induced Sweating Syndrome
Source: Genes (Basel). 2024 Aug 23;15(9):1109. doi: 10.3390/genes15091109 (PMC11431494; doi:10.3390/genes15091109)
Supplement: Supplementary file 1 [file genes-15-01109-s001.zip]

Archive with 1 entries (1 files):
- genes-3110552-supplementary.pdf
